# Supplementary material for: Pareto task inference analysis reveals cellular trade-offs in diffuse large B-Cell lymphoma transcriptomic data
Source: Front Syst Biol. 2024 Mar 1;4:1346076. doi: 10.3389/fsysb.2024.1346076 (PMC12342016; doi:10.3389/fsysb.2024.1346076)
Supplement: Supplementary file 1 [file Table2.xlsx]

## Sheet: Feuil1
	GO terms with most significant enrichment Fisher’s exact test p-values (after FDR adjustment). For each archetype the 10% most significant terms (biological processes) for the positively and negatively correlated archetype defining genes are listed.
	Archetype 1				Archetype 2				Archetype 3				Archetype 4
Correlation	positive		negative		positive		negative*		positive		negative		positive		negative
	Function	p-value (FDR<0.05)	Function	p-value (FDR<0.05)	Function	p-value (FDR<0.05)	Function	p-value (FDR<0.05)	Function	p-value (FDR<0.05)	Function	p-value (FDR<0.05)	Function	p-value (FDR<0.05)	Function	p-value (FDR<0.05)
	oxidative phosphorylation (GO:0006119)	4.85x10-17	'cytoplasmic translation (GO:0002181)'	7,92x10-45	'cytoplasmic translation (GO:0002181)'	5,67x10-95	‘oxidative phosphorylation’	8,66x10-5	'ATP synthesis coupled electron transport (GO:0042773)'	2,21x10-11	'adaptive immune response (GO:0002250)'	7,54x10-10	adaptive immune response (GO:0002250)'	1,18x10-09	production of molecular mediator of immune response (GO:0002440)'	0.00249
	'aerobic respiration (GO:0009060)'	8.48x10-16	'translation (GO:0006412)'	9,61x10-36	'translation (GO:0006412)'	2,69x10-75	'adaptive immune response (GO:0002250)'	0.00015	'aerobic electron transport chain (GO:0019646)'	2,50x10-11	'immune response (GO:0006955)'	3,32x10-09	'oxidative phosphorylation (GO:0006119)'	6,71x10-07
	'aerobic electron transport chain (GO:0019646)'	4.27x10-15	'peptide biosynthetic process (GO:0043043)'	7,15x10-35	'peptide biosynthetic process (GO:0043043)'	1,67x10-73	‘cellular respiration’	0.00018	'mitochondrial ATP synthesis coupled electron transport (GO:0042775)'	2,95x10-11	'defense response to bacterium (GO:0042742)'	6,00x10-09	'ATP synthesis coupled electron transport (GO:0042773)'	3,05x10-06
	'ATP synthesis coupled electron transport (GO:0042773)'	5.08x10-15	'peptide metabolic process (GO:0006518)'	4,19x10-34	'amide biosynthetic process (GO:0043604)'	9,73x10-67	‘aerobic respiration’	0.00019	'oxidative phosphorylation (GO:0006119)'	3,47x10-11	'humoral immune response (GO:0006959)'	1,36x10-07	'aerobic respiration (GO:0009060)'	3,12x10-06
	'cellular respiration (GO:0045333)'	5.11x10-15	'amide biosynthetic process (GO:0043604)'	1,90x10-31	'peptide metabolic process (GO:0006518)'	2,51x10-66			'aerobic respiration (GO:0009060)'	1,26x10-10	'immune system process (GO:0002376)'	2,31x10-07	'aerobic electron transport chain (GO:0019646)'	3,31x10-06
	'mitochondrial ATP synthesis coupled electron transport (GO:0042775)'	6.09x10-15	'cellular amide metabolic process (GO:0043603)'	3,15x10-28	'cellular macromolecule biosynthetic process (GO:0034645)'	1,70x10-56			'respiratory electron transport chain (GO:0022904)'	1,34x10-10			'mitochondrial ATP synthesis coupled electron transport (GO:0042775)'	3,66x10-06
	'respiratory electron transport chain (GO:0022904)'	4.05x10-14			'cellular amide metabolic process (GO:0043603)'	1,47x10-55			'antigen processing and presentation of endogenous antigen (GO:0019883)'	1,46x10-10			'immunoglobulin mediated immune response (GO:0016064)'	4,15x10-06
	'energy derivation by oxidation of organic compounds (GO:0015980)'	9.89x10-14			'cellular nitrogen compound biosynthetic process (GO:0044271)'	2,15x10-46			'biological process involved in interspecies interaction between organisms (GO:0044419)'	6,75x10-10			'B cell mediated immunity (GO:0019724)'	4,24x10-06
	'electron transport chain (GO:0022900)'	1.66x10-12			'organonitrogen compound biosynthetic process (GO:1901566)'	1,78x10-45			'antigen processing and presentation of peptide antigen (GO:0048002)'	6,83x10-10			'cellular respiration (GO:0045333)'	4,42x10-06
	'proton motive force-driven mitochondrial ATP synthesis (GO:0042776)'	1.73x10-12			'macromolecule biosynthetic process (GO:0009059)'	8,17x10-45			'antigen processing and presentation (GO:0019882)'	7,31x10-10
	'proton motive force-driven ATP synthesis (GO:0015986)'	4.23x10-12			'gene expression (GO:0010467)'	1,66x10-39			'immune response (GO:0006955)'	8,02x10-10
	'ATP biosynthetic process (GO:0006754)'	1.39x10-11			'cellular biosynthetic process (GO:0044249)'	1,83x10-35			'cellular respiration (GO:0045333)'	8,12x10-10
					'organic substance biosynthetic process (GO:1901576)'	1,19x10-34			'antigen processing and presentation of endogenous peptide antigen (GO:0002483)'	8,18x10-10
					'biosynthetic process (GO:0009058)'	7,21x10-34			'humoral immune response (GO:0006959)'	1,05x10-09
					'cellular macromolecule metabolic process (GO:0044260)'	6,23x10-30			'response to stress (GO:0006950)'	2,00x10-09
					'cellular nitrogen compound metabolic process (GO:0034641)'	4,53x10-28			'electron transport chain (GO:0022900)'	2,74x10-09
									'response to biotic stimulus (GO:0009607)'	5,43x10-09
							*One GO term (‘synapse pruning’) was deleted from the analysis since it was identified from three complement genes (C1QA/B/C) by the Panther database algorithm and therefore should more plausibly be interpreted as immune function related in the present context.		'defense response (GO:0006952)'	5,75x10-09
									'defense response to other organism (GO:0098542)'	7,42x10-09
									'innate immune response (GO:0045087)'	9,98x10-09
									'energy derivation by oxidation of organic compounds (GO:0015980)'	1,08x10-08
									'proton motive force-driven mitochondrial ATP synthesis (GO:0042776)'	1,84x10-08
									'response to external biotic stimulus (GO:0043207)'	1,86x10-08
									'response to other organism (GO:0051707)'	1,86x10-08
									'antigen processing and presentation of exogenous peptide antigen (GO:0002478)'	3,88x10-08
									'proton motive force-driven ATP synthesis (GO:0015986)'	4,48x10-08
									'mitochondrial electron transport, NADH to ubiquinone (GO:0006120)'	8,70x10-08
									'lymphocyte mediated immunity (GO:0002449)'	1,21x10-07
									'ATP biosynthetic process (GO:0006754)'	1,24x10-07
									'antigen processing and presentation of exogenous antigen (GO:0019884)'	1,25x10-07
									'antimicrobial humoral response (GO:0019730)'	2,46x10-07
									'purine ribonucleoside triphosphate biosynthetic process (GO:0009206)'	2,69x10-07
									'positive regulation of response to stimulus (GO:0048584)'	2,70x10-07
