# Supplementary material for: Pareto task inference analysis reveals cellular trade-offs in diffuse large B-Cell lymphoma transcriptomic data
Source: Front Syst Biol. 2024 Mar 1;4:1346076. doi: 10.3389/fsysb.2024.1346076 (PMC12342016; doi:10.3389/fsysb.2024.1346076)
Supplement: Supplementary file 2 [file Table3.xlsx]

## Sheet: Feuil1
ID	symbol	ids	Protein class	PANTHER GO-Slim Biological Process	Custom
HUMAN|HGNC=8014|UniProtKB=P67809	YBX1	Y-box-binding protein 1;YBX1;PTN002480048;orthologs		regulation of gene expression(GO:0010468);gene expression(GO:0010467)	regulation of transcription
HUMAN|HGNC=10332|UniProtKB=P39023	RPL3	60S ribosomal protein L3;RPL3;PTN002478489;orthologs	ribosomal protein(PC00202)	ribosomal large subunit assembly(GO:0000027)	protein synthesis
HUMAN|HGNC=10441|UniProtKB=P62241	RPS8	40S ribosomal protein S8;RPS8;PTN002470547;orthologs	ribosomal protein(PC00202)	maturation of SSU-rRNA from tricistronic rRNA transcript (SSU-rRNA, 5.8S rRNA, LSU-rRNA)(GO:0000462)	protein synthesis
HUMAN|HGNC=3350|UniProtKB=P06733	ENO1	Alpha-enolase;ENO1;PTN002484267;orthologs	lyase(PC00144)	glycolytic process(GO:0006096)	other
HUMAN|HGNC=10418|UniProtKB=P62857	RPS28	40S ribosomal protein S28;RPS28;PTN002473496;orthologs	ribosomal protein(PC00202)	maturation of SSU-rRNA(GO:0030490);ribonucleoprotein complex assembly(GO:0022618);non-membrane-bounded organelle assembly(GO:0140694)	protein synthesis
HUMAN|HGNC=37229|UniProtKB=A6NEM1	AC243919	Golgin subfamily A member 6-like protein 9;GOLGA6L9;PTN002508659;orthologs	actin or actin-binding cytoskeletal protein(PC00041)		cytoskeleton
HUMAN|HGNC=5931|UniProtKB=A0A075B6I0	IGLV8-61	Immunoglobulin lambda variable 8-61;IGLV8-61;PTN002510415;orthologs	immunoglobulin(PC00123)	immune response(GO:0006955);production of molecular mediator of immune response(GO:0002440)	immune functions
HUMAN|HGNC=5478|UniProtKB=P01876	IGHA1	Immunoglobulin heavy constant alpha 1;IGHA1;PTN002510339;orthologs	immunoglobulin receptor superfamily(PC00124)		immune functions
HUMAN|HGNC=7462|UniProtKB=P03923	MT-ND6	NADH-ubiquinone oxidoreductase chain 6;MT-ND6;PTN002478982;orthologs	oxidoreductase(PC00176)		aerobic energy metabolism
HUMAN|HGNC=21645|UniProtKB=Q9Y6H1	CHCHD2	Coiled-coil-helix-coiled-coil-helix domain-containing protein 2;CHCHD2;PTN002491754;orthologs		transcription by RNA polymerase II(GO:0006366);positive regulation of transcription by RNA polymerase II(GO:0045944);mitochondrion organization(GO:0007005)	regulation of transcription
HUMAN|HGNC=679|UniProtKB=P52566	ARHGDIB	Rho GDP-dissociation inhibitor 2;ARHGDIB;PTN002475291;orthologs	G-protein modulator(PC00022)	Rho protein signal transduction(GO:0007266)	signal transduction
HUMAN|HGNC=5836|UniProtKB=A0A0C4DH24	IGKV6-21	Immunoglobulin kappa variable 6-21;IGKV6-21;PTN002510492;orthologs	immunoglobulin(PC00123)	immune response(GO:0006955);production of molecular mediator of immune response(GO:0002440)	immune functions
HUMAN|HGNC=2527|UniProtKB=P07858	CTSB	Cathepsin B;CTSB;PTN002487953;orthologs	cysteine protease(PC00081)	proteolysis involved in cellular protein catabolic process(GO:0051603)	protein catabolism
HUMAN|HGNC=23802|UniProtKB=Q6T310	RASL11A	Ras-like protein family member 11A;RASL11A;PTN002514562;orthologs			regulation of transcription
HUMAN|HGNC=1698|UniProtKB=P11912	CD79A	B-cell antigen receptor complex-associated protein alpha chain;CD79A;PTN002494535;orthologs	immunoglobulin receptor superfamily(PC00124)	immune response(GO:0006955);B cell differentiation(GO:0030183);B cell receptor signaling pathway(GO:0050853)	immune functions
HUMAN|HGNC=4399|UniProtKB=P63244	RACK1	Receptor of activated protein C kinase 1;RACK1;PTN002500490;orthologs		positive regulation of protein phosphorylation(GO:0001934);protein phosphorylation(GO:0006468);translational elongation(GO:0006414)	regulation (general)
HUMAN|HGNC=4412|UniProtKB=O14610	GNG8	Guanine nucleotide-binding protein G(I)/G(S)/G(O) subunit gamma-T2;GNGT2;PTN002492817;orthologs	heterotrimeric G-protein(PC00117)	G protein-coupled receptor signaling pathway(GO:0007186)	signal transduction
HUMAN|HGNC=10336|UniProtKB=P62910	RPL32	60S ribosomal protein L32;RPL32;PTN002511820;orthologs	ribosomal protein(PC00202)		protein synthesis
HUMAN|HGNC=830|UniProtKB=P06576	ATP5F1B	ATP synthase subunit beta, mitochondrial;ATP5F1B;PTN002495621;orthologs	ATP synthase(PC00002)		aerobic energy metabolism
HUMAN|HGNC=10306|UniProtKB=P61313	RPL15	60S ribosomal protein L15;RPL15;PTN002483760;orthologs	ribosomal protein(PC00202)	cytoplasmic translation(GO:0002181);translational elongation(GO:0006414)	protein synthesis
HUMAN|HGNC=2288|UniProtKB=P14406	COX7A2	Cytochrome c oxidase subunit 7A2, mitochondrial;COX7A2;PTN002471208;orthologs	oxidase(PC00175)	oxidative phosphorylation(GO:0006119);cellular protein-containing complex assembly(GO:0034622);ATP synthesis coupled proton transport(GO:0015986);mitochondrion organization(GO:0007005);regulation of cellular metabolic process(GO:0031323)	aerobic energy metabolism
HUMAN|HGNC=10411|UniProtKB=P62847	RPS24	40S ribosomal protein S24;RPS24;PTN002471075;orthologs	ribosomal protein(PC00202)		protein synthesis
HUMAN|HGNC=10426|UniProtKB=P46782	RPS5	40S ribosomal protein S5;RPS5;PTN002477091;orthologs	ribosomal protein(PC00202)	ribonucleoprotein complex assembly(GO:0022618);ribosomal small subunit biogenesis(GO:0042274);translational elongation(GO:0006414);non-membrane-bounded organelle assembly(GO:0140694)	protein synthesis
HUMAN|HGNC=10298|UniProtKB=P27635	RPL10	60S ribosomal protein L10;RPL10;PTN002482405;orthologs	ribosomal protein(PC00202)	ribosomal large subunit assembly(GO:0000027)	protein synthesis
HUMAN|HGNC=7422|UniProtKB=P00414	MT-CO3	Cytochrome c oxidase subunit 3;MT-CO3;PTN002478660;orthologs	oxidase(PC00175)		aerobic energy metabolism
HUMAN|HGNC=10396|UniProtKB=P62249	RPS16	40S ribosomal protein S16;RPS16;PTN002502406;orthologs	ribosomal protein(PC00202)	maturation of SSU-rRNA from tricistronic rRNA transcript (SSU-rRNA, 5.8S rRNA, LSU-rRNA)(GO:0000462)	protein synthesis
HUMAN|HGNC=5856|UniProtKB=P0DOY2	IGLC2	Immunoglobulin lambda constant 2;IGLC2;PTN002510358;orthologs	immunoglobulin(PC00123)	complement activation(GO:0006956);phagocytosis, engulfment(GO:0006911);vesicle budding from membrane(GO:0006900);innate immune response(GO:0045087);positive regulation of lymphocyte activation(GO:0051251);protein activation cascade(GO:0072376);immunoglobulin mediated immune response(GO:0016064);cell recognition(GO:0008037);B cell activation(GO:0042113);defense response to bacterium(GO:0042742);B …	immune functions
HUMAN|HGNC=10387|UniProtKB=P62263	RPS14	40S ribosomal protein S14;RPS14;PTN002482864;orthologs	ribosomal protein(PC00202)	maturation of SSU-rRNA from tricistronic rRNA transcript (SSU-rRNA, 5.8S rRNA, LSU-rRNA)(GO:0000462);ribonucleoprotein complex assembly(GO:0022618);translational elongation(GO:0006414);non-membrane-bounded organelle assembly(GO:0140694)	protein synthesis
HUMAN|HGNC=10344|UniProtKB=P42766	RPL35	60S ribosomal protein L35;RPL35;PTN002493257;orthologs	ribosomal protein(PC00202)	maturation of LSU-rRNA from tricistronic rRNA transcript (SSU-rRNA, 5.8S rRNA, LSU-rRNA)(GO:0000463)	protein synthesis
HUMAN|HGNC=10442|UniProtKB=P46781	RPS9	40S ribosomal protein S9;RPS9;PTN002483702;orthologs	ribosomal protein(PC00202)	regulation of biological quality(GO:0065008);positive regulation of translation(GO:0045727);translational elongation(GO:0006414)	protein synthesis
HUMAN|HGNC=10325|UniProtKB=P83731	RPL24	60S ribosomal protein L24;RPL24;PTN002473686;orthologs	ribosomal protein(PC00202)	cytoplasmic translation(GO:0002181);translational elongation(GO:0006414)	protein synthesis
HUMAN|HGNC=5253|UniProtKB=P07900	HSP90AA1	Heat shock protein HSP 90-alpha;HSP90AA1;PTN002479785;orthologs	Hsp90 family chaperone(PC00028)	cellular response to heat(GO:0034605);protein folding(GO:0006457);protein stabilization(GO:0050821)	regulation (general)
HUMAN|HGNC=10429|UniProtKB=P62753	RPS6	40S ribosomal protein S6;RPS6;PTN002479595;orthologs	ribosomal protein(PC00202)		protein synthesis
HUMAN|HGNC=10798|UniProtKB=Q8IWL2	SFTPA1	Pulmonary surfactant-associated protein A1;SFTPA1;PTN002513158;orthologs	surfactant(PC00212)		surfactant
HUMAN|HGNC=10639|UniProtKB=O43927	CXCL13	C-X-C motif chemokine 13;CXCL13;PTN002468762;orthologs	chemokine(PC00074)	neutrophil migration(GO:1990266);inflammatory response(GO:0006954);cellular response to lipopolysaccharide(GO:0071222);cytokine-mediated signaling pathway(GO:0019221);granulocyte chemotaxis(GO:0071621);antimicrobial humoral immune response mediated by antimicrobial peptide(GO:0061844)	immune functions
HUMAN|HGNC=11879|UniProtKB=P63313	TMSB10	Thymosin beta-10;TMSB10;PTN002485911;orthologs	actin or actin-binding cytoskeletal protein(PC00041)	maintenance of location in cell(GO:0051651);negative regulation of actin filament polymerization(GO:0030837);actin filament polymerization(GO:0030041);regulation of cell migration(GO:0030334);cell migration(GO:0016477);cellular protein localization(GO:0034613)	cytoskeleton
HUMAN|HGNC=10304|UniProtKB=P40429	RPL13A	60S ribosomal protein L13a;RPL13A;PTN002480069;orthologs	ribosomal protein(PC00202)	negative regulation of translation(GO:0017148);translational elongation(GO:0006414)	protein synthesis
HUMAN|HGNC=2547|UniProtKB=Q9UBR2	CTSZ	Cathepsin Z;CTSZ;PTN002488065;orthologs	cysteine protease(PC00081)	proteolysis involved in cellular protein catabolic process(GO:0051603)	proteolysis
HUMAN|HGNC=2000|UniProtKB=P33552	CKS2	Cyclin-dependent kinases regulatory subunit 2;CKS2;PTN002511832;orthologs	scaffold/adaptor protein(PC00226)	mitotic nuclear division(GO:0140014);regulation of mitotic cell cycle(GO:0007346)	cell cycle regulation
HUMAN|HGNC=10991|UniProtKB=P05141	SLC25A5	ADP/ATP translocase 2;SLC25A5;PTN002515469;orthologs	transfer/carrier protein(PC00219)	mitochondrial transmembrane transport(GO:1990542);anion transmembrane transport(GO:0098656);carbohydrate derivative transport(GO:1901264);organophosphate ester transport(GO:0015748);nucleobase-containing compound transport(GO:0015931);organic anion transport(GO:0015711)	aerobic energy metabolism
HUMAN|HGNC=2197|UniProtKB=P02452	COL1A1	Collagen alpha-1(I) chain;COL1A1;PTN002513146;orthologs	extracellular matrix structural protein(PC00103)		extracellular matrix
HUMAN|HGNC=7683|UniProtKB=O15239	NDUFA1	NADH dehydrogenase [ubiquinone] 1 alpha subcomplex subunit 1;NDUFA1;PTN002497745;orthologs	oxidoreductase(PC00176)		aerobic energy metabolism
HUMAN|HGNC=3189|UniProtKB=P68104	EEF1A1	Elongation factor 1-alpha 1;EEF1A1;PTN002508376;orthologs	translation factor(PC00223)	translational elongation(GO:0006414)	protein synthesis
HUMAN|HGNC=10372|UniProtKB=P05386	RPLP1	60S acidic ribosomal protein P1;RPLP1;PTN002501452;orthologs	ribosomal protein(PC00202)	cytoplasmic translation(GO:0002181);translational elongation(GO:0006414)	protein synthesis
HUMAN|HGNC=5895|UniProtKB=P01709	IGLV2-8	Immunoglobulin lambda variable 2-8;IGLV2-8;PTN002510389;orthologs	immunoglobulin(PC00123)	immune response(GO:0006955);production of molecular mediator of immune response(GO:0002440)	immune functions
HUMAN|HGNC=8881|UniProtKB=P07737	PFN1	Profilin-1;PFN1;PTN002493405;orthologs	non-motor actin binding protein(PC00165)	regulation of actin filament polymerization(GO:0030833);actin filament polymerization(GO:0030041);positive regulation of actin filament bundle assembly(GO:0032233);actin filament bundle assembly(GO:0051017)	cytoskeleton
HUMAN|HGNC=10302|UniProtKB=P30050	RPL12	60S ribosomal protein L12;RPL12;PTN002481455;orthologs	ribosomal protein(PC00202)	translational elongation(GO:0006414)	protein synthesis
HUMAN|HGNC=10346|UniProtKB=Q969Q0	RPL36AL	60S ribosomal protein L36a-like;RPL36AL;PTN002470424;orthologs	ribosomal protein(PC00202)		protein synthesis
HUMAN|HGNC=10401|UniProtKB=P62269	RPS18	40S ribosomal protein S18;RPS18;PTN002474621;orthologs	ribosomal protein(PC00202)		protein synthesis
HUMAN|HGNC=10311|UniProtKB=Q02543	RPL18A	60S ribosomal protein L18a;RPL18A;PTN002467615;orthologs	ribosomal protein(PC00202)		protein synthesis
HUMAN|HGNC=11092|UniProtKB=P03973	SLPI	Antileukoproteinase;SLPI;PTN002500344;orthologs	protease inhibitor(PC00191)	innate immune response(GO:0045087);antibacterial humoral response(GO:0019731)	immune functions
HUMAN|HGNC=5896|UniProtKB=P01715	IGLV3-1	Immunoglobulin lambda variable 3-1;IGLV3-1;PTN002510424;orthologs	immunoglobulin(PC00123)	immune response(GO:0006955);production of molecular mediator of immune response(GO:0002440)	immune functions
HUMAN|HGNC=7406|UniProtKB=P02795	MT2A	Metallothionein-2;MT2A;PTN002510981;orthologs	defense/immunity protein(PC00090)		immune functions
HUMAN|HGNC=3597|UniProtKB=P35544	FAU	Ubiquitin-like protein FUBI;FAU;PTN008342095;orthologs		modification-dependent protein catabolic process(GO:0019941);protein ubiquitination(GO:0016567)	undefined
HUMAN|HGNC=10488|UniProtKB=P31949	S100A11	Protein S100-A11;S100A11;PTN002481292;orthologs	calmodulin-related(PC00061)		regulation (general)
HUMAN|HGNC=10363|UniProtKB=P18124	RPL7	60S ribosomal protein L7;RPL7;PTN002479691;orthologs	ribosomal protein(PC00202)	maturation of LSU-rRNA from tricistronic rRNA transcript (SSU-rRNA, 5.8S rRNA, LSU-rRNA)(GO:0000463)	protein synthesis
HUMAN|HGNC=10331|UniProtKB=P47914	RPL29	60S ribosomal protein L29;RPL29;PTN002490024;orthologs	ribosomal protein(PC00202)	cytoplasmic translation(GO:0002181);translational elongation(GO:0006414)	protein synthesis
HUMAN|HGNC=5930|UniProtKB=A0A075B6I9	IGLV7-46	Immunoglobulin lambda variable 7-46;IGLV7-46;PTN002510420;orthologs	immunoglobulin(PC00123)	immune response(GO:0006955);production of molecular mediator of immune response(GO:0002440)	immune functions
HUMAN|HGNC=10371|UniProtKB=P05388	RPLP0	60S acidic ribosomal protein P0;RPLP0;PTN002501445;orthologs	ribosomal protein(PC00202)	cytoplasmic translation(GO:0002181);ribosomal large subunit assembly(GO:0000027);translational elongation(GO:0006414)	protein synthesis
HUMAN|HGNC=7419|UniProtKB=P00395	MT-CO1	Cytochrome c oxidase subunit 1;MT-CO1;PTN002470644;orthologs	oxidase(PC00175)	respiratory electron transport chain(GO:0022904);proton transmembrane transport(GO:1902600);aerobic respiration(GO:0009060)	aerobic energy metabolism
HUMAN|HGNC=30402|UniProtKB=Q9BQF6	AC073861	Sentrin-specific protease 7;SENP7;PTN002550869;orthologs	cysteine protease(PC00081)	peptidyl-lysine modification(GO:0018205);protein modification by small protein removal(GO:0070646)	undefined
HUMAN|HGNC=5297|UniProtKB=P46098	HTR3A	5-hydroxytryptamine receptor 3A;HTR3A;PTN002498452;orthologs	ligand-gated ion channel(PC00141)	regulation of membrane potential(GO:0042391);signal transduction(GO:0007165);ion transmembrane transport(GO:0034220);chemical synaptic transmission(GO:0007268);nervous system process(GO:0050877)	signal transduction
HUMAN|HGNC=10364|UniProtKB=P62424	RPL7A	60S ribosomal protein L7a;RPL7A;PTN002508185;orthologs	ribosomal protein(PC00202)		protein synthesis
HUMAN|HGNC=1242|UniProtKB=P02746	C1QB	Complement C1q subcomponent subunit B;C1QB;PTN002547749;orthologs	scaffold/adaptor protein(PC00226)		immune functions
HUMAN|HGNC=5650|UniProtKB=P06331	IGHV4-34	Immunoglobulin heavy variable 4-34;IGHV4-34;PTN002538697;orthologs	immunoglobulin(PC00123)	complement activation(GO:0006956);phagocytosis, engulfment(GO:0006911);vesicle budding from membrane(GO:0006900);innate immune response(GO:0045087);positive regulation of lymphocyte activation(GO:0051251);protein activation cascade(GO:0072376);immunoglobulin mediated immune response(GO:0016064);cell recognition(GO:0008037);B cell activation(GO:0042113);defense response to bacterium(GO:0042742);B …	immune functions
HUMAN|HGNC=10414|UniProtKB=P62854	RPS26	40S ribosomal protein S26;RPS26;PTN002488641;orthologs	ribosomal protein(PC00202)		protein synthesis
HUMAN|HGNC=10421|UniProtKB=P61247	RPS3A	40S ribosomal protein S3a;RPS3A;PTN002483695;orthologs	ribosomal protein(PC00202)		protein synthesis
HUMAN|HGNC=5815|UniProtKB=P04433	IGKV3-11	Immunoglobulin kappa variable 3-11;IGKV3-11;PTN002537174;orthologs	immunoglobulin(PC00123)	immune response(GO:0006955);production of molecular mediator of immune response(GO:0002440)	immune functions
HUMAN|HGNC=6528|UniProtKB=P13796	LCP1	Plastin-2;LCP1;PTN002500740;orthologs	non-motor actin binding protein(PC00165)	actin filament bundle assembly(GO:0051017)	cytoskeleton
HUMAN|HGNC=1245|UniProtKB=P02747	C1QC	Complement C1q subcomponent subunit C;C1QC;PTN002547746;orthologs	scaffold/adaptor protein(PC00226)		immune functions
HUMAN|HGNC=10368|UniProtKB=P62917	RPL8	60S ribosomal protein L8;RPL8;PTN002492126;orthologs	ribosomal protein(PC00202)	cytoplasmic translation(GO:0002181);translational elongation(GO:0006414)	protein synthesis
HUMAN|HGNC=4933|UniProtKB=P10321	HLA-C	HLA class I histocompatibility antigen, C alpha chain;HLA-C;PTN002497601;orthologs	major histocompatibility complex protein(PC00149)	T cell mediated immunity(GO:0002456);positive regulation of adaptive immune response(GO:0002821);positive regulation of cellular process(GO:0048522);antigen processing and presentation(GO:0019882);positive regulation of lymphocyte mediated immunity(GO:0002708);cellular process(GO:0009987)	immune functions
HUMAN|HGNC=10409|UniProtKB=P63220	RPS21	40S ribosomal protein S21;RPS21;PTN002470769;orthologs	ribosomal protein(PC00202)	RNA 3'-end processing(GO:0031123);endonucleolytic cleavage in ITS1 to separate SSU-rRNA from 5.8S rRNA and LSU-rRNA from tricistronic rRNA transcript (SSU-rRNA, 5.8S rRNA, LSU-rRNA)(GO:0000447)	protein synthesis
HUMAN|HGNC=1804|UniProtKB=P31358	CD52	CAMPATH-1 antigen;CD52;PTN002495372;orthologs		positive regulation of cytosolic calcium ion concentration(GO:0007204)	calcium signaling
HUMAN|HGNC=5241|UniProtKB=P11142	HSPA8	Heat shock cognate 71 kDa protein;HSPA8;PTN002500137;orthologs	Hsp70 family chaperone(PC00027)	vesicle-mediated transport(GO:0016192);chaperone cofactor-dependent protein refolding(GO:0051085);cellular response to unfolded protein(GO:0034620)	regulation (general)
HUMAN|HGNC=10384|UniProtKB=P62280	RPS11	40S ribosomal protein S11;RPS11;PTN002473361;orthologs	ribosomal protein(PC00202)		protein synthesis
HUMAN|HGNC=5903|UniProtKB=P01714	IGLV3-19	Immunoglobulin lambda variable 3-19;IGLV3-19;PTN002510412;orthologs	immunoglobulin(PC00123)	immune response(GO:0006955);production of molecular mediator of immune response(GO:0002440)	immune functions
HUMAN|HGNC=7098|UniProtKB=Q07325	CXCL9	C-X-C motif chemokine 9;CXCL9;PTN002468764;orthologs	chemokine(PC00074)	neutrophil migration(GO:1990266);inflammatory response(GO:0006954);cellular response to lipopolysaccharide(GO:0071222);cytokine-mediated signaling pathway(GO:0019221);granulocyte chemotaxis(GO:0071621);antimicrobial humoral immune response mediated by antimicrobial peptide(GO:0061844)	immune functions
HUMAN|HGNC=5834|UniProtKB=P06312	IGKV4-1	Immunoglobulin kappa variable 4-1;IGKV4-1;PTN002510465;orthologs	immunoglobulin(PC00123)	immune response(GO:0006955);production of molecular mediator of immune response(GO:0002440)	immune functions
HUMAN|HGNC=10353|UniProtKB=P36578	RPL4	60S ribosomal protein L4;RPL4;PTN002500281;orthologs	ribosomal protein(PC00202)		protein synthesis
HUMAN|HGNC=34336|UniProtKB=A6NC97	AC073861	Putative protein FAM172B;FAM172BP;PTN002501909;orthologs		gene expression(GO:0010467);heterochromatin assembly by small RNA(GO:0031048)	undefined
HUMAN|HGNC=5010|UniProtKB=P17096	HMGA1	High mobility group protein HMG-I/HMG-Y;HMGA1;PTN002511482;orthologs	endodeoxyribonuclease(PC00093)	transcription, DNA-templated(GO:0006351);regulation of transcription, DNA-templated(GO:0006355)	regulation of transcription
HUMAN|HGNC=7415|UniProtKB=P03928	MT-ATP8	ATP synthase protein 8;MT-ATP8;PTN002492452;orthologs	ATP synthase(PC00002)		aerobic energy metabolism
HUMAN|HGNC=6502|UniProtKB=P08865	RPSA	40S ribosomal protein SA;RPSA;PTN002479544;orthologs	ribosomal protein(PC00202)	cytoplasmic translation(GO:0002181);ribonucleoprotein complex assembly(GO:0022618);ribosomal small subunit biogenesis(GO:0042274);translational elongation(GO:0006414);non-membrane-bounded organelle assembly(GO:0140694)	protein synthesis
HUMAN|HGNC=12022|UniProtKB=P13693	TPT1	Translationally-controlled tumor protein;TPT1;PTN002485615;orthologs	non-motor microtubule binding protein(PC00166)		cytoskeleton
HUMAN|HGNC=10303|UniProtKB=P26373	RPL13	60S ribosomal protein L13;RPL13;PTN002482390;orthologs	ribosomal protein(PC00202)		protein synthesis
HUMAN|HGNC=914|UniProtKB=P61769	B2M	Beta-2-microglobulin;B2M;PTN002500603;orthologs	major histocompatibility complex protein(PC00149)	positive regulation of T cell activation(GO:0050870);immunoglobulin mediated immune response(GO:0016064);T cell activation(GO:0042110);cellular protein-containing complex assembly(GO:0034622);antigen processing and presentation(GO:0019882);production of molecular mediator of immune response(GO:0002440);leukocyte cell-cell adhesion(GO:0007159)	immune functions
HUMAN|HGNC=5659|UniProtKB=A0A0C4DH38	IGHV5-51	Immunoglobulin heavy variable 5-51;IGHV5-51;PTN002510229;orthologs	immunoglobulin(PC00123)	complement activation(GO:0006956);phagocytosis, engulfment(GO:0006911);vesicle budding from membrane(GO:0006900);innate immune response(GO:0045087);positive regulation of lymphocyte activation(GO:0051251);protein activation cascade(GO:0072376);immunoglobulin mediated immune response(GO:0016064);cell recognition(GO:0008037);B cell activation(GO:0042113);defense response to bacterium(GO:0042742);B …	immune functions
HUMAN|HGNC=1697|UniProtKB=P04233	CD74	HLA class II histocompatibility antigen gamma chain;CD74;PTN002493771;orthologs	scaffold/adaptor protein(PC00226)	peptidyl-tyrosine phosphorylation(GO:0018108);negative regulation of response to DNA damage stimulus(GO:2001021);signal transduction in response to DNA damage(GO:0042770);intrinsic apoptotic signaling pathway in response to DNA damage by p53 class mediator(GO:0042771);T cell activation involved in immune response(GO:0002286);production of molecular mediator of immune response(GO:0002440);ERK1 and…	immune functions
HUMAN|HGNC=17705|UniProtKB=O60613	SELENOF	Selenoprotein F;SELENOF;PTN001772810;orthologs			undefined
HUMAN|HGNC=7461|UniProtKB=P03915	MT-ND5	NADH-ubiquinone oxidoreductase chain 5;MT-ND5;PTN002533821;orthologs	oxidoreductase(PC00176)	proton transmembrane transport(GO:1902600)	aerobic energy metabolism
HUMAN|HGNC=12009|UniProtKB=P60174	TPI1	Triosephosphate isomerase;TPI1;PTN002501424;orthologs	isomerase(PC00135)	hexose biosynthetic process(GO:0019319);small molecule catabolic process(GO:0044282);cellular carbohydrate catabolic process(GO:0044275);glycolytic process(GO:0006096);alcohol metabolic process(GO:0006066);carbohydrate derivative biosynthetic process(GO:1901137);cellular biosynthetic process(GO:0044249);glucose metabolic process(GO:0006006);organophosphate biosynthetic process(GO:0090407)	immune functions
HUMAN|HGNC=10637|UniProtKB=P02778	CXCL10	C-X-C motif chemokine 10;CXCL10;PTN002468765;orthologs	chemokine(PC00074)	neutrophil migration(GO:1990266);inflammatory response(GO:0006954);cellular response to lipopolysaccharide(GO:0071222);cytokine-mediated signaling pathway(GO:0019221);granulocyte chemotaxis(GO:0071621);antimicrobial humoral immune response mediated by antimicrobial peptide(GO:0061844)	immune functions
HUMAN|HGNC=10386|UniProtKB=P62277	RPS13	40S ribosomal protein S13;RPS13;PTN002484187;orthologs	ribosomal protein(PC00202)		protein synthesis
HUMAN|HGNC=10992|UniProtKB=P12236	SLC25A6	ADP/ATP translocase 3;SLC25A6;PTN002515466;orthologs	transfer/carrier protein(PC00219)	mitochondrial transmembrane transport(GO:1990542);anion transmembrane transport(GO:0098656);carbohydrate derivative transport(GO:1901264);organophosphate ester transport(GO:0015748);nucleobase-containing compound transport(GO:0015931);organic anion transport(GO:0015711)	aerobic energy metabolism
HUMAN|HGNC=10310|UniProtKB=Q07020	RPL18	60S ribosomal protein L18;RPL18;PTN002475092;orthologs	ribosomal protein(PC00202)		protein synthesis
HUMAN|HGNC=7455|UniProtKB=P03886	MT-ND1	NADH-ubiquinone oxidoreductase chain 1;MT-ND1;PTN002478973;orthologs	dehydrogenase(PC00092)	aerobic respiration(GO:0009060)	aerobic energy metabolism
HUMAN|HGNC=17156|UniProtKB=Q9Y6Y9	LY96	Lymphocyte antigen 96;LY96;PTN002495661;orthologs	scaffold/adaptor protein(PC00226)	immune response(GO:0006955);positive regulation of response to biotic stimulus(GO:0002833);toll-like receptor 4 signaling pathway(GO:0034142);detection of stimulus(GO:0051606);lipopolysaccharide-mediated signaling pathway(GO:0031663);positive regulation of response to external stimulus(GO:0032103);positive regulation of signal transduction(GO:0009967)	immune functions
HUMAN|HGNC=9361|UniProtKB=P10124	SRGN	Serglycin;SRGN;PTN002497758;orthologs			immune functions
HUMAN|HGNC=7456|UniProtKB=P03891	MT-ND2	NADH-ubiquinone oxidoreductase chain 2;MT-ND2;PTN002503767;orthologs	oxidoreductase(PC00176)		aerobic energy metabolism
HUMAN|HGNC=5861|UniProtKB=A0M8Q6	IGLC7	Immunoglobulin lambda constant 7;IGLC7;PTN002510356;orthologs	immunoglobulin(PC00123)	complement activation(GO:0006956);phagocytosis, engulfment(GO:0006911);vesicle budding from membrane(GO:0006900);innate immune response(GO:0045087);positive regulation of lymphocyte activation(GO:0051251);protein activation cascade(GO:0072376);immunoglobulin mediated immune response(GO:0016064);cell recognition(GO:0008037);B cell activation(GO:0042113);defense response to bacterium(GO:0042742);B …	immune functions
HUMAN|HGNC=10420|UniProtKB=P23396	RPS3	40S ribosomal protein S3;RPS3;PTN002482877;orthologs	ribosomal protein(PC00202)	apoptotic signaling pathway(GO:0097190);positive regulation of apoptotic signaling pathway(GO:2001235)	protein synthesis
HUMAN|HGNC=17586|UniProtKB=Q9NZJ7	PSAP	Mitochondrial carrier homolog 1;MTCH1;PTN002473581;orthologs	mitochondrial carrier protein(PC00158)	apoptotic process(GO:0006915);positive regulation of apoptotic process(GO:0043065)	lipid catabolism
HUMAN|HGNC=2674|UniProtKB=P53355	AL161787	Death-associated protein kinase 1;DAPK1;PTN002550499;orthologs	non-receptor serine/threonine protein kinase(PC00167)	apoptotic process(GO:0006915);positive regulation of apoptotic process(GO:0043065);intracellular signal transduction(GO:0035556)	apoptosis
HUMAN|HGNC=4932|UniProtKB=P01889	HLA-B	HLA class I histocompatibility antigen, B alpha chain;HLA-B;PTN002497606;orthologs	major histocompatibility complex protein(PC00149)	T cell mediated immunity(GO:0002456);positive regulation of adaptive immune response(GO:0002821);positive regulation of cellular process(GO:0048522);antigen processing and presentation(GO:0019882);positive regulation of lymphocyte mediated immunity(GO:0002708);cellular process(GO:0009987)	immune functions
HUMAN|HGNC=10405|UniProtKB=P60866	RPS20	40S ribosomal protein S20;RPS20;PTN002482057;orthologs	ribosomal protein(PC00202)		protein synthesis
HUMAN|HGNC=10377|UniProtKB=P05387	RPLP2	60S acidic ribosomal protein P2;RPLP2;PTN002501430;orthologs	ribosomal protein(PC00202)		protein synthesis
HUMAN|HGNC=613|UniProtKB=P02649	APOE	Apolipoprotein E;APOE;PTN002498710;orthologs	apolipoprotein(PC00052)	small molecule catabolic process(GO:0044282);positive regulation of catalytic activity(GO:0043085);negative regulation of apoptotic process(GO:0043066);steroid catabolic process(GO:0006706);cholesterol metabolic process(GO:0008203);negative regulation of neuron death(GO:1901215);regulation of multicellular organismal process(GO:0051239);lipoprotein catabolic process(GO:0042159);neuron apoptotic p…	lipid metabolism
HUMAN|HGNC=10312|UniProtKB=P84098	RPL19	60S ribosomal protein L19;RPL19;PTN002473246;orthologs	ribosomal protein(PC00202)		protein synthesis
HUMAN|HGNC=11369|UniProtKB=P02808	STATH	Statherin;STATH;PTN002495421;orthologs			calcium regulation
HUMAN|HGNC=30456|UniProtKB=Q96DA0	ZG16B	Zymogen granule protein 16 homolog B;ZG16B;PTN002531067;orthologs			undefined
HUMAN|HGNC=4553|UniProtKB=P07203	GPX1	Glutathione peroxidase 1;GPX1;PTN002480744;orthologs	peroxidase(PC00180)	response to oxidative stress(GO:0006979);glutathione metabolic process(GO:0006749);cellular catabolic process(GO:0044248);response to oxygen-containing compound(GO:1901700)	oxidative stress response
HUMAN|HGNC=4947|UniProtKB=P01903	HLA-DRA	HLA class II histocompatibility antigen, DR alpha chain;HLA-DRA;PTN002500596;orthologs	major histocompatibility complex protein(PC00149)	positive regulation of T cell activation(GO:0050870);immunoglobulin mediated immune response(GO:0016064);T cell activation(GO:0042110);cellular protein-containing complex assembly(GO:0034622);antigen processing and presentation(GO:0019882);production of molecular mediator of immune response(GO:0002440);leukocyte cell-cell adhesion(GO:0007159)	immune functions
HUMAN|HGNC=10329|UniProtKB=P46776	RPL27A	60S ribosomal protein L27a;RPL27A;PTN002482382;orthologs	ribosomal protein(PC00202)		protein synthesis
HUMAN|HGNC=10348|UniProtKB=P61513	RPL37A	60S ribosomal protein L37a;RPL37A;PTN008298531;orthologs			protein synthesis
HUMAN|HGNC=5284|UniProtKB=P15516	HTN3	Histatin-3;HTN3;PTN002495420;orthologs			immune functions
HUMAN|HGNC=7471|UniProtKB=Q8IVG9	MT-RNR2	Humanin;MT-RNR2;PTN002531382;orthologs		negative regulation of apoptotic process(GO:0043066);execution phase of apoptosis(GO:0097194);plasma membrane bounded cell projection assembly(GO:0120031)	apoptosis
HUMAN|HGNC=13312|UniProtKB=P78417	GSTO1	Glutathione S-transferase omega-1;GSTO1;PTN002540385;orthologs		heterocycle metabolic process(GO:0046483);organic cyclic compound metabolic process(GO:1901360);glutathione metabolic process(GO:0006749);carboxylic acid metabolic process(GO:0019752);monosaccharide metabolic process(GO:0005996)	undefined
HUMAN|HGNC=10360|UniProtKB=P46777	RPL5	60S ribosomal protein L5;RPL5;PTN002511793;orthologs	ribosomal protein(PC00202)	ribosomal large subunit assembly(GO:0000027)	protein synthesis
HUMAN|HGNC=10417|UniProtKB=P62979	RPS27A	Ubiquitin-40S ribosomal protein S27a;RPS27A;PTN002472639;orthologs		modification-dependent protein catabolic process(GO:0019941);protein ubiquitination(GO:0016567)	protein catabolism
HUMAN|HGNC=3611|UniProtKB=P30273	FCER1G	High affinity immunoglobulin epsilon receptor subunit gamma;FCER1G;PTN002497667;orthologs	immunoglobulin receptor superfamily(PC00124)		immune functions
HUMAN|HGNC=5541|UniProtKB=P01871	IGHM	Immunoglobulin heavy constant mu;IGHM;PTN002510340;orthologs	immunoglobulin receptor superfamily(PC00124)		immune functions
HUMAN|HGNC=10498|UniProtKB=P05109	S100A8	Protein S100-A8;S100A8;PTN002481276;orthologs	calmodulin-related(PC00061)		immune functions
HUMAN|HGNC=7830|UniProtKB=Q16617	NKG7	Protein NKG7;NKG7;PTN002472852;orthologs	cytoskeletal protein(PC00085)		cytoskeleton
HUMAN|HGNC=5817|UniProtKB=P01619	IGKV3-20	Immunoglobulin kappa variable 3-20;IGKV3-20;PTN002510547;orthologs	immunoglobulin(PC00123)	immune response(GO:0006955);production of molecular mediator of immune response(GO:0002440)	immune functions
HUMAN|HGNC=10299|UniProtKB=P62906	RPL10A	60S ribosomal protein L10a;RPL10A;PTN002508201;orthologs	ribosomal protein(PC00202)		protein synthesis
HUMAN|HGNC=5905|UniProtKB=P80748	IGLV3-21	Immunoglobulin lambda variable 3-21;IGLV3-21;PTN002510431;orthologs	immunoglobulin(PC00123)	immune response(GO:0006955);production of molecular mediator of immune response(GO:0002440)	immune functions
HUMAN|HGNC=7470|UniProtKB=A0A0C5B5G6	MT-RNR1	Mitochondrial-derived peptide MOTS-c;MT-RNR1;;orthologs			regulation of transcription
HUMAN|HGNC=7460|UniProtKB=P03901	MT-ND4L	NADH-ubiquinone oxidoreductase chain 4L;MT-ND4L;PTN002478977;orthologs	oxidoreductase(PC00176)		aerobic energy metabolism
HUMAN|HGNC=10419|UniProtKB=P62273	RPS29	40S ribosomal protein S29;RPS29;PTN002485726;orthologs	ribosomal protein(PC00202)		protein synthesis
HUMAN|Ensembl=ENSG00000277263|UniProtKB=A0A0G2JMH6	HLA-DRA	HLA-DRA;HLA-DRA;PTN008366819;orthologs	major histocompatibility complex protein(PC00149)	positive regulation of T cell activation(GO:0050870);immunoglobulin mediated immune response(GO:0016064);T cell activation(GO:0042110);cellular protein-containing complex assembly(GO:0034622);antigen processing and presentation(GO:0019882);production of molecular mediator of immune response(GO:0002440);leukocyte cell-cell adhesion(GO:0007159)	immune functions
HUMAN|HGNC=10616|UniProtKB=P55774	CCL18	C-C motif chemokine 18;CCL18;PTN002485879;orthologs	cytokine(PC00083)	ERK1 and ERK2 cascade(GO:0070371);neutrophil migration(GO:1990266);inflammatory response(GO:0006954);G protein-coupled receptor signaling pathway(GO:0007186);cytokine-mediated signaling pathway(GO:0019221);innate immune response(GO:0045087);positive regulation of ERK1 and ERK2 cascade(GO:0070374);response to interleukin-1(GO:0070555);cellular response to tumor necrosis factor(GO:0071356);granuloc…	immune functions
HUMAN|HGNC=10440|UniProtKB=P62081	RPS7	40S ribosomal protein S7;RPS7;PTN002477861;orthologs	ribosomal protein(PC00202)	ribosomal small subunit biogenesis(GO:0042274);rRNA processing(GO:0006364)	protein synthesis
HUMAN|HGNC=10416|UniProtKB=P42677	RPS27	40S ribosomal protein S27;RPS27;PTN002480769;orthologs	ribosomal protein(PC00202)	ribonucleoprotein complex assembly(GO:0022618);ribosomal small subunit biogenesis(GO:0042274);non-membrane-bounded organelle assembly(GO:0140694)	protein synthesis
HUMAN|HGNC=10350|UniProtKB=P62891	RPL39	60S ribosomal protein L39;RPL39;PTN002500795;orthologs	ribosomal protein(PC00202)		protein synthesis
HUMAN|HGNC=991|UniProtKB=Q16548	BCL2A1	Bcl-2-related protein A1;BCL2A1;PTN002477649;orthologs		apoptotic mitochondrial changes(GO:0008637);mitochondrial fusion(GO:0008053);positive regulation of apoptotic process(GO:0043065);intrinsic apoptotic signaling pathway in response to DNA damage(GO:0008630);extrinsic apoptotic signaling pathway in absence of ligand(GO:0097192)	apoptosis
HUMAN|HGNC=12449|UniProtKB=O43914	TYROBP	TYRO protein tyrosine kinase-binding protein;TYROBP;PTN002497806;orthologs	scaffold/adaptor protein(PC00226)	negative regulation of cell population proliferation(GO:0008285);syncytium formation by plasma membrane fusion(GO:0000768);B cell proliferation(GO:0042100);negative regulation of lymphocyte activation(GO:0051250);plasma membrane fusion(GO:0045026);positive regulation of developmental process(GO:0051094);leukocyte activation involved in immune response(GO:0002366);leukocyte mediated immunity(GO:00…	signal transduction
HUMAN|HGNC=9623|UniProtKB=P06454	PTMA	Prothymosin alpha;PTMA;PTN002503504;orthologs		negative regulation of apoptotic process(GO:0043066);apoptotic process(GO:0006915);transcription by RNA polymerase II(GO:0006366);positive regulation of transcription by RNA polymerase II(GO:0045944)	apoptosis
HUMAN|HGNC=7427|UniProtKB=P00156	MT-CYB	Cytochrome b;MT-CYB;PTN002499333;orthologs			aerobic energy metabolism
HUMAN|HGNC=5857|UniProtKB=P0DOY3	IGLC3	Immunoglobulin lambda constant 3;IGLC3;PTN002510360;orthologs	immunoglobulin(PC00123)	complement activation(GO:0006956);phagocytosis, engulfment(GO:0006911);vesicle budding from membrane(GO:0006900);innate immune response(GO:0045087);positive regulation of lymphocyte activation(GO:0051251);protein activation cascade(GO:0072376);immunoglobulin mediated immune response(GO:0016064);cell recognition(GO:0008037);B cell activation(GO:0042113);defense response to bacterium(GO:0042742);B …	immune functions
HUMAN|HGNC=3999|UniProtKB=P02792	FTL	Ferritin light chain;FTL;PTN002478947;orthologs	storage protein(PC00210)	cellular iron ion homeostasis(GO:0006879);maintenance of location in cell(GO:0051651)	iron homeostasis
HUMAN|HGNC=3200|UniProtKB=Q5VTE0	EEF1A1P5	Putative elongation factor 1-alpha-like 3;EEF1A1P5;PTN002508373;orthologs	translation factor(PC00223)	translational elongation(GO:0006414)	protein synthesis
HUMAN|HGNC=132|UniProtKB=P60709	ACTB	Actin, cytoplasmic 1;ACTB;PTN002485092;orthologs	actin and actin related protein(PC00039)	cell motility(GO:0048870);axonogenesis(GO:0007409)	cytoskeleton
HUMAN|HGNC=10345|UniProtKB=P18077	RPL35A	60S ribosomal protein L35a;RPL35A;PTN002474883;orthologs	ribosomal protein(PC00202)	cytoplasmic translation(GO:0002181);ribosomal large subunit biogenesis(GO:0042273);translational elongation(GO:0006414)	protein synthesis
HUMAN|HGNC=10388|UniProtKB=P62841	RPS15	40S ribosomal protein S15;RPS15;PTN002484182;orthologs	ribosomal protein(PC00202)	ribonucleoprotein complex assembly(GO:0022618);ribosomal small subunit biogenesis(GO:0042274);non-membrane-bounded organelle assembly(GO:0140694)	protein synthesis
HUMAN|HGNC=19664|UniProtKB=Q9UK08	GNG8	Guanine nucleotide-binding protein G(I)/G(S)/G(O) subunit gamma-8;GNG8;PTN002492815;orthologs	heterotrimeric G-protein(PC00117)	G protein-coupled receptor signaling pathway(GO:0007186)	signal transduction
HUMAN|HGNC=3214|UniProtKB=P13639	EEF2	Elongation factor 2;EEF2;PTN002534025;orthologs	translation elongation factor(PC00222)	translational elongation(GO:0006414)	protein synthesis
HUMAN|HGNC=5713|UniProtKB=P01591	JCHAIN	Immunoglobulin J chain;JCHAIN;PTN002467675;orthologs	immunoglobulin(PC00123)		immune functions
HUMAN|HGNC=25990|UniProtKB=Q9C0C7	AC024293	Activating molecule in BECN1-regulated autophagy protein 1;AMBRA1;PTN002504884;orthologs		autophagy(GO:0006914)	autophagy
HUMAN|HGNC=10402|UniProtKB=P39019	RPS19	40S ribosomal protein S19;RPS19;PTN002482171;orthologs	ribosomal protein(PC00202)	ribonucleoprotein complex assembly(GO:0022618);ribosomal small subunit biogenesis(GO:0042274);non-membrane-bounded organelle assembly(GO:0140694)	protein synthesis
HUMAN|HGNC=11159|UniProtKB=P62316	SNRPD2	Small nuclear ribonucleoprotein Sm D2;SNRPD2;PTN002489674;orthologs	RNA processing factor(PC00147)	spliceosomal snRNP assembly(GO:0000387)	transcription
HUMAN|HGNC=6740|UniProtKB=P61626	LYZ	Lysozyme C;LYZ;PTN002478713;orthologs	glycosidase(PC00110)		immune functions
HUMAN|HGNC=11554|UniProtKB=P37802	TAGLN2	Transgelin-2;TAGLN2;PTN002498595;orthologs			cytoskeleton
HUMAN|HGNC=10362|UniProtKB=Q02878	RPL6	60S ribosomal protein L6;RPL6;PTN002473239;orthologs	ribosomal protein(PC00202)	cytoplasmic translation(GO:0002181);ribosomal large subunit assembly(GO:0000027);translational elongation(GO:0006414)	protein synthesis
HUMAN|HGNC=11881|UniProtKB=P62328	TMSB4X	Thymosin beta-4;TMSB4X;PTN002485910;orthologs	actin or actin-binding cytoskeletal protein(PC00041)	maintenance of location in cell(GO:0051651);negative regulation of actin filament polymerization(GO:0030837);actin filament polymerization(GO:0030041);regulation of cell migration(GO:0030334);cell migration(GO:0016477);cellular protein localization(GO:0034613)	protein synthesis
HUMAN|HGNC=6642|UniProtKB=P25791	LMO2	Rhombotin-2;LMO2;PTN002516837;orthologs		transcription by RNA polymerase II(GO:0006366);positive regulation of transcription by RNA polymerase II(GO:0045944)	transcription
HUMAN|HGNC=19215|UniProtKB=Q8NFU4	FDCSP	Follicular dendritic cell secreted peptide;FDCSP;;orthologs			immune functions
HUMAN|HGNC=9253|UniProtKB=P62937	PPIA	Peptidyl-prolyl cis-trans isomerase A;PPIA;PTN002476223;orthologs	chaperone(PC00072)		regulation (general)
HUMAN|HGNC=10499|UniProtKB=P06702	S100A9	Protein S100-A9;S100A9;PTN002481270;orthologs	calmodulin-related(PC00061)	endothelial cell migration(GO:0043542)	immune functions
HUMAN|HGNC=16185|UniProtKB=P60602	ROMO1	Reactive oxygen species modulator 1;ROMO1;PTN002523865;orthologs		protein import into mitochondrial matrix(GO:0030150);protein insertion into mitochondrial inner membrane(GO:0045039)	redox signalling
HUMAN|HGNC=10617|UniProtKB=Q99731	CCL19	C-C motif chemokine 19;CCL19;PTN002485855;orthologs	cytokine(PC00083)	ERK1 and ERK2 cascade(GO:0070371);neutrophil migration(GO:1990266);inflammatory response(GO:0006954);G protein-coupled receptor signaling pathway(GO:0007186);cytokine-mediated signaling pathway(GO:0019221);innate immune response(GO:0045087);positive regulation of ERK1 and ERK2 cascade(GO:0070374);response to interleukin-1(GO:0070555);cellular response to tumor necrosis factor(GO:0071356);granuloc…	immune functions
HUMAN|HGNC=5525|UniProtKB=P01857	IGHG1	Immunoglobulin heavy constant gamma 1;IGHG1;PTN002510350;orthologs	immunoglobulin receptor superfamily(PC00124)		immune functions
HUMAN|HGNC=3208|UniProtKB=P24534	EEF1B2	Elongation factor 1-beta;EEF1B2;PTN002480777;orthologs	translation elongation factor(PC00222)	translational elongation(GO:0006414)	protein synthesis
HUMAN|HGNC=10328|UniProtKB=P61353	RPL27	60S ribosomal protein L27;RPL27;PTN002471079;orthologs	ribosomal protein(PC00202)		protein synthesis
HUMAN|HGNC=11820|UniProtKB=P01033	TIMP1	Metalloproteinase inhibitor 1;TIMP1;PTN002483750;orthologs	protease inhibitor(PC00191)	response to organic substance(GO:0010033);membrane protein ectodomain proteolysis(GO:0006509);protein catabolic process(GO:0030163);cellular protein metabolic process(GO:0044267);negative regulation of endopeptidase activity(GO:0010951);negative regulation of protein catabolic process(GO:0042177);negative regulation of cellular catabolic process(GO:0031330);cellular catabolic process(GO:0044248)	regulation (general)
HUMAN|HGNC=4141|UniProtKB=P04406	GAPDH	Glyceraldehyde-3-phosphate dehydrogenase;GAPDH;PTN002474347;orthologs	dehydrogenase(PC00092)		glycolysis
HUMAN|HGNC=5733|UniProtKB=P01599	IGKV1-17	Immunoglobulin kappa variable 1-17;IGKV1-17;PTN002510507;orthologs	immunoglobulin(PC00123)	immune response(GO:0006955);production of molecular mediator of immune response(GO:0002440)	immune functions
HUMAN|HGNC=29612|UniProtKB=Q13571	LAPTM5	Lysosomal-associated transmembrane protein 5;LAPTM5;PTN002488310;orthologs	transporter(PC00227)		undefined
HUMAN|HGNC=7459|UniProtKB=P03905	MT-ND4	NADH-ubiquinone oxidoreductase chain 4;MT-ND4;PTN002535612;orthologs	oxidoreductase(PC00176)	proton transmembrane transport(GO:1902600);aerobic respiration(GO:0009060)	aerobic energy metabolism
HUMAN|HGNC=7414|UniProtKB=P00846	MT-ATP6	ATP synthase subunit a;MT-ATP6;PTN002478728;orthologs	ATP synthase(PC00002)	ATP synthesis coupled proton transport(GO:0015986)	aerobic energy metabolism
HUMAN|HGNC=4962|UniProtKB=P13747	HLA-E	HLA class I histocompatibility antigen, alpha chain E;HLA-E;PTN002497596;orthologs	major histocompatibility complex protein(PC00149)	T cell mediated immunity(GO:0002456);positive regulation of adaptive immune response(GO:0002821);positive regulation of cellular process(GO:0048522);antigen processing and presentation(GO:0019882);positive regulation of lymphocyte mediated immunity(GO:0002708);cellular process(GO:0009987)	immune functions
HUMAN|HGNC=12590|UniProtKB=P07919	UQCRH	Cytochrome b-c1 complex subunit 6, mitochondrial;UQCRH;PTN002495841;orthologs	reductase(PC00198)	mitochondrial electron transport, ubiquinol to cytochrome c(GO:0006122);ATP synthesis coupled proton transport(GO:0015986)	aerobic energy metabolism
HUMAN|HGNC=10413|UniProtKB=P62851	RPS25	40S ribosomal protein S25;RPS25;PTN002489929;orthologs	ribosomal protein(PC00202)		protein synthesis
HUMAN|HGNC=13631|UniProtKB=Q9Y3U8	RPL36	60S ribosomal protein L36;RPL36;PTN002468116;orthologs	ribosomal protein(PC00202)	cytoplasmic translation(GO:0002181);translational elongation(GO:0006414)	protein synthesis
HUMAN|HGNC=1692|UniProtKB=P08962	CD63	CD63 antigen;CD63;PTN002499391;orthologs	scaffold/adaptor protein(PC00226)		signal transduction
HUMAN|HGNC=5741|UniProtKB=P01602	IGKV1-5	Immunoglobulin kappa variable 1-5;IGKV1-5;PTN002510533;orthologs	immunoglobulin(PC00123)	immune response(GO:0006955);production of molecular mediator of immune response(GO:0002440)	immune functions
HUMAN|HGNC=1241|UniProtKB=P02745	C1QA	Complement C1q subcomponent subunit A;C1QA;PTN002553958;orthologs	scaffold/adaptor protein(PC00226)		immune functions
HUMAN|HGNC=20778|UniProtKB=P07437	TUBB	Tubulin beta chain;TUBB;PTN002480643;orthologs	tubulin(PC00228)	mitotic nuclear division(GO:0140014);microtubule cytoskeleton organization(GO:0000226)	cytoskeleton
HUMAN|HGNC=10301|UniProtKB=P62913	RPL11	60S ribosomal protein L11;RPL11;PTN002485622;orthologs	ribosomal protein(PC00202)		protein synthesis
HUMAN|HGNC=8729|UniProtKB=P12004	PCNA	Proliferating cell nuclear antigen;PCNA;PTN002478243;orthologs	DNA polymerase processivity factor(PC00015)	DNA strand elongation involved in DNA replication(GO:0006271);RNA biosynthetic process(GO:0032774);mismatch repair(GO:0006298);translesion synthesis(GO:0019985);RNA catabolic process(GO:0006401)	elongation
HUMAN|HGNC=5880|UniProtKB=P01700	IGLV1-47	Immunoglobulin lambda variable 1-47;IGLV1-47;PTN002510379;orthologs	immunoglobulin(PC00123)	immune response(GO:0006955);production of molecular mediator of immune response(GO:0002440)	immune functions
HUMAN|HGNC=10340|UniProtKB=P49207	RPL34	60S ribosomal protein L34;RPL34;PTN002473441;orthologs	ribosomal protein(PC00202)		protein synthesis
HUMAN|HGNC=10424|UniProtKB=P62701	RPS4X	40S ribosomal protein S4, X isoform;RPS4X;PTN002480468;orthologs	ribosomal protein(PC00202)	translational elongation(GO:0006414)	protein synthesis
HUMAN|HGNC=5860|UniProtKB=P0CF74	IGLC6	Immunoglobulin lambda constant 6;IGLC6;PTN002510359;orthologs	immunoglobulin(PC00123)	complement activation(GO:0006956);phagocytosis, engulfment(GO:0006911);vesicle budding from membrane(GO:0006900);innate immune response(GO:0045087);positive regulation of lymphocyte activation(GO:0051251);protein activation cascade(GO:0072376);immunoglobulin mediated immune response(GO:0016064);cell recognition(GO:0008037);B cell activation(GO:0042113);defense response to bacterium(GO:0042742);B …	immune functions
HUMAN|HGNC=10354|UniProtKB=P62945	RPL41	60S ribosomal protein L41;RPL41;;orthologs			protein synthesis
HUMAN|HGNC=9498|UniProtKB=P07602	PSAP	Prosaposin;PSAP;PTN002479417;orthologs	scaffold/adaptor protein(PC00226)		lipid catabolism
HUMAN|HGNC=5258|UniProtKB=P08238	HSP90AB1	Heat shock protein HSP 90-beta;HSP90AB1;PTN002479777;orthologs	Hsp90 family chaperone(PC00028)	cellular response to heat(GO:0034605);protein folding(GO:0006457);protein stabilization(GO:0050821)	regulation (general)
HUMAN|HGNC=37228|UniProtKB=A6NI86	AC243919	Golgin subfamily A member 6-like protein 10;GOLGA6L10;PTN002508656;orthologs	actin or actin-binding cytoskeletal protein(PC00041)		cytoskeleton
HUMAN|HGNC=4931|UniProtKB=P04439	HLA-A	HLA class I histocompatibility antigen, A alpha chain;HLA-A;PTN002497597;orthologs	major histocompatibility complex protein(PC00149)	T cell mediated immunity(GO:0002456);positive regulation of adaptive immune response(GO:0002821);positive regulation of cellular process(GO:0048522);antigen processing and presentation(GO:0019882);positive regulation of lymphocyte mediated immunity(GO:0002708);cellular process(GO:0009987)	immune functions
HUMAN|HGNC=7315|UniProtKB=P11836	MS4A1	B-lymphocyte antigen CD20;MS4A1;PTN002511251;orthologs	transporter(PC00227)	cell surface receptor signaling pathway(GO:0007166)	plasma cell differentiation
HUMAN|HGNC=10369|UniProtKB=P32969	RPL9	60S ribosomal protein L9;RPL9P9;PTN002481444;orthologs	ribosomal protein(PC00202)	cytoplasmic translation(GO:0002181);translational elongation(GO:0006414)	protein synthesis
HUMAN|HGNC=10404|UniProtKB=P15880	RPS2	40S ribosomal protein S2;RPS2;PTN002492411;orthologs	ribosomal protein(PC00202)	translational elongation(GO:0006414)	protein synthesis
HUMAN|HGNC=7458|UniProtKB=P03897	MT-ND3	NADH-ubiquinone oxidoreductase chain 3;MT-ND3;PTN002476005;orthologs	oxidoreductase(PC00176)		aerobic energy metabolism
HUMAN|HGNC=7421|UniProtKB=P00403	MT-CO2	Cytochrome c oxidase subunit 2;MT-CO2;PTN002505240;orthologs	oxidoreductase(PC00176)	ATP synthesis coupled electron transport(GO:0042773);ATP synthesis coupled proton transport(GO:0015986)	aerobic energy metabolism
HUMAN|HGNC=10799|UniProtKB=Q8IWL1	SFTPA2	Pulmonary surfactant-associated protein A2;SFTPA2;PTN002513157;orthologs	surfactant(PC00212)		surfactant
HUMAN|HGNC=10385|UniProtKB=P25398	RPS12	40S ribosomal protein S12;RPS12;PTN002483744;orthologs	ribosomal protein(PC00202)		protein synthesis
HUMAN|HGNC=4948|UniProtKB=P01911	HLA-DRB1	HLA class II histocompatibility antigen, DRB1 beta chain;HLA-DRB1;PTN002500567;orthologs	major histocompatibility complex protein(PC00149)	positive regulation of T cell activation(GO:0050870);immunoglobulin mediated immune response(GO:0016064);T cell activation(GO:0042110);cellular protein-containing complex assembly(GO:0034622);antigen processing and presentation(GO:0019882);production of molecular mediator of immune response(GO:0002440);leukocyte cell-cell adhesion(GO:0007159)	immune functions
HUMAN|HGNC=10316|UniProtKB=P62829	RPL23	60S ribosomal protein L23;RPL23;PTN002482889;orthologs	ribosomal protein(PC00202)		protein synthesis
HUMAN|HGNC=5716|UniProtKB=P01834	IGKC	Immunoglobulin kappa constant;IGKC;PTN002510352;orthologs	immunoglobulin(PC00123)	complement activation(GO:0006956);phagocytosis, engulfment(GO:0006911);vesicle budding from membrane(GO:0006900);innate immune response(GO:0045087);positive regulation of lymphocyte activation(GO:0051251);protein activation cascade(GO:0072376);immunoglobulin mediated immune response(GO:0016064);cell recognition(GO:0008037);B cell activation(GO:0042113);defense response to bacterium(GO:0042742);B …	immune functions
HUMAN|HGNC=10313|UniProtKB=P46778	RPL21	60S ribosomal protein L21;RPL21;PTN002501140;orthologs	ribosomal protein(PC00202)		protein synthesis
HUMAN|HGNC=5582|UniProtKB=A0A0B4J1V0	IGHV3-15	Immunoglobulin heavy variable 3-15;IGHV3-15;PTN002510267;orthologs	immunoglobulin(PC00123)	complement activation(GO:0006956);phagocytosis, engulfment(GO:0006911);vesicle budding from membrane(GO:0006900);innate immune response(GO:0045087);positive regulation of lymphocyte activation(GO:0051251);protein activation cascade(GO:0072376);immunoglobulin mediated immune response(GO:0016064);cell recognition(GO:0008037);B cell activation(GO:0042113);defense response to bacterium(GO:0042742);B …	immune functions
HUMAN|HGNC=10334|UniProtKB=P62899	RPL31	60S ribosomal protein L31;RPL31;PTN002475195;orthologs	ribosomal protein(PC00202)	cytoplasmic translation(GO:0002181);translational elongation(GO:0006414)	protein synthesis
HUMAN|HGNC=144|UniProtKB=P63261	ACTG1	Actin, cytoplasmic 2;ACTG1;PTN002485076;orthologs	actin and actin related protein(PC00039)		cytoskeleton
HUMAN|HGNC=5884|UniProtKB=A0A075B6I4	IGLV10-54	Immunoglobulin lambda variable 10-54;IGLV10-54;PTN002510375;orthologs	immunoglobulin(PC00123)	immune response(GO:0006955);production of molecular mediator of immune response(GO:0002440)	immune functions
