# Supplementary material for: Pareto task inference analysis reveals cellular trade-offs in diffuse large B-Cell lymphoma transcriptomic data
Source: Front Syst Biol. 2024 Mar 1;4:1346076. doi: 10.3389/fsysb.2024.1346076 (PMC12342016; doi:10.3389/fsysb.2024.1346076)
Supplement: Supplementary file 5 [file Table1.xlsx]

## Sheet: Feuil1
archetype
1		2		3		4
correlation
positive	negative	positive	negative	positive	negative	positive	negative
ACTB	AC024293.1	AC243919.1	C1QA	ACTB	CD79A	ACTB	AC073861.1
ACTG1	AC026403.1	ACTB	C1QB	ACTG1	HTN3	CD74	BCL2A1
CD74	AC073861.1	ACTG1	IGKC	APOE	IGHM	FTL	COL1A1
CD79A	AC090498.1	ARHGDIB	IGKV1-5	B2M	IGHV4-34	HLA-DRA	GNG8
EEF2	AC243919.1	ATP5F1B	IGKV3-11	C1QA	IGHV5-51	IGHA1	HTR3A
FTL	AL161787.1	B2M	IGKV4-1	C1QB	IGKV3-20	IGHG1	IGLC6
HLA-A	AL590867.2	CD52	MT-ATP6	C1QC	IGLC2	IGHM	IGLC7
HLA-B	B2M	CD74	MT-CYB	CCL18	IGLV1-47	IGHV4-34	IGLV10-54
HLA-DRB1	CHCHD2	CD79A	MT-CO1	CCL19	IGLV3-1	IGKC	IGLV2-8
HSP90AB1	CKS2	CHCHD2	C1QC	CD63	IGLV3-19	IGKV1-5	IGLV3-19
IGHM	COX7A2	CKS2	MT-ND6	CD74	IGLV3-21	IGKV3-11	IGLV3-21
IGKC	CXCL13	CXCL13	MT-ND4	CTSB	JCHAIN	IGKV3-20	IGLV7-46
MT-ATP6	EEF1A1	EEF1A1		CTSZ	SLPI	IGKV4-1	LMO2
MTATP6P1	EEF1A1P5	EEF1B2		CXCL10	STATH	JCHAIN	MS4A1
MT-ATP8	EEF1B2	EEF2		CXCL9	ZG16B	MT-ATP6	RASL11A
MT-CO1	FDCSP	ENO1		EEF1A1		MT-CO1	RPL13AP5
MT-CO2	GPX1	FAU		FCER1G		MT-CO2	RPL13P12
MT-CO3	GSTO1	FDCSP		FTL		MT-CO3	RPL39P3
MT-CYB	HLA-DRA	FTL		GPX1		MT-CYB	RPS18
MT-ND1	HTN3	GAPDH		HLA-A		MT-ND3	RPS7P1
MT-ND2	IGHV3-15	HLA-A		HLA-B		MT-ND4
MT-ND3	IGKV1-17	HLA-B		HLA-C		TMSB10
MT-ND4	IGKV1-5	HLA-C		HLA-DRA		TMSB4X
MT-ND4L	IGKV6-21	HLA-DRA		HLA-DRB1
MT-ND5	IGLC3	HLA-DRB1		HLA-E
MT-ND6	IGLV1-47	HLA-E		IGKC
MT-RNR1	IGLV3-1	HMGA1		LYZ
MT-RNR2	IGLV8-61	HSP90AA1		MT2A
MT-TP	JCHAIN	HSP90AB1		MT-ATP6
PFN1	LY96	HSPA8		MT-CO1
RPLP2	LYZ	IGHM		MT-CO2
RPS2	ROMO1	IGHV4-34		MT-CO3
TMSB10	RPL10A	IGHV5-51		MT-CYB
	RPL13AP5	IGLC2		MT-ND1
	RPL18A	IGLV1-47		MT-ND2
	RPL18AP3	IGLV3-19		MT-ND3
	RPL21	IGLV3-21		MT-ND4
	RPL24	JCHAIN		MT-ND4L
	RPL27	LAPTM5		MT-ND5
	RPL27A	LCP1		MT-ND6
	RPL31	LYZ		MT-RNR1
	RPL34	MS4A1		MT-RNR2
	RPL35	MT-CO3		MT-TP
	RPL35A	MT-ND3		NKG7
	RPL39	NAPSB		PFN1
	RPL39P3	NDUFA1		PSAP
	RPL41	PCNA		RPL13A
	RPL41P1	PFN1		RPS11
	RPL41P5	PPIA		RPS12
	RPL5	PSAP		RPS27
	RPL9	PTMA		RPS6
	RPLP0	RACK1		S100A11
	RPS11	RPL10		S100A9
	RPS12	RPL10A		SRGN
	RPS13	RPL11		TIMP1
	RPS14	RPL12		TMSB10
	RPS16	RPL13		TMSB4X
	RPS18	RPL13A		TYROBP
	RPS21	RPL13AP5
	RPS27	RPL15
	RPS29	RPL18
	RPS3	RPL18A
	RPS3A	RPL19
	RPS3AP26	RPL21
	RPS3AP6	RPL23
	RPS5	RPL24
	RPS6	RPL27
	RPS7	RPL27A
	RPS7P1	RPL29
	RPS8	RPL3
	RPS9	RPL31
	RPSA	RPL32
	S100A8	RPL34
	S100A9	RPL35
	SELENOF	RPL35A
	SFTPA1	RPL36
	SFTPA2	RPL36AL
	SLPI	RPL37A
	SNHG29	RPL39
	SRGN	RPL4
	STATH	RPL41
	TMSB4X	RPL41P1
	TMSB4XP8	RPL5
	TPT1	RPL6
	ZG16B	RPL7
		RPL7A
		RPL8
		RPL9
		RPLP0
		RPLP1
		RPLP2
		RPS11
		RPS12
		RPS13
		RPS14
		RPS15
		RPS16
		RPS18
		RPS19
		RPS2
		RPS20
		RPS21
		RPS24
		RPS25
		RPS26
		RPS27
		RPS27A
		RPS28
		RPS28P7
		RPS2P5
		RPS3
		RPS3A
		RPS4X
		RPS5
		RPS6
		RPS7
		RPS8
		RPS9
		RPSA
		SLC25A5
		SLC25A6
		SNRPD2
		SRGN
		TAGLN2
		TMSB10
		TMSB4X
		TMSB4XP8
		TPI1
		TPT1
		TUBB
		UQCRH
		YBX1
